# Supplementary material for: TERT promoter mutation and chromosome 6 loss define a high-risk subtype of ependymoma evolving from posterior fossa subependymoma
Source: Acta Neuropathol. 2021 Mar 23;141(6):959–70. doi: 10.1007/s00401-021-02300-8 (PMC8113189; doi:10.1007/s00401-021-02300-8)
Supplement: Supplementary file 2 — Supplementary file2 (XLSX 20 KB) [file 401_2021_2300_MOESM2_ESM.xlsx]

## Sheet: Tabelle1
#ID	Sex	Age	Histology	% Subependymoma	% Ependymoma	TERT Status	Chr 6 Status	NGS	resection	RTX	recurrence	Methylation Classifier (Score)	T-SNE	Methylation Cluster
#1	f	72	subependymoma	100	0	mut	flat	no	STR	no	no	PF-SE (0.99)	PF-SE	cluster 1
#2	m	32	subependymoma	100	0	WT	flat	yes	GTR	no	no	PF-SE (0.99)	PF-SE	cluster 1
#3	m	71	subependymoma	100	0	WT	flat	no	GTR	no	no	PF-SE (0.99)	PF-SE	cluster 1
#4	f	50	subependymoma	100	0	WT	flat	no	GTR	no	no	PF-SE (0.99)	PF-SE	cluster 1
#5	m	62	subependymoma	100	0	WT	flat	no	GTR	no	no	PF-SE (0.99)	PF-SE	cluster 1
#6	m	36	subependymoma	100	0	WT	flat	no	GTR	no	no	PF-SE (0.97)	PF-SE	cluster 1
#7	m	47	subependymoma	100	0	WT	flat	no	GTR	no	no	PF-SE (0.99)	PF-SE	cluster 1
#8	m	80	subependymoma	100	0	mut	flat	no	STR	no	yes	PF-SE (0.4)	PF-SE	cluster 2
#9	m	60	subependymoma	100	0	WT	flat	no	GTR	no	no	PF-SE (0.99)	PF-SE	cluster 1
#10	m	41	subependymoma	100	0	WT	flat	no	GTR	no	no	PF-SE (0.99)	PF-SE	cluster 1
#11	m	62	subependymoma	100	0	WT	flat	no	GTR	no	no	PF-SE (0.99)	PF-SE	cluster 1
#12	m	46	subependymoma	100	0	WT	flat	no	GTR	no	no	PF-SE (0.99)	PF-SE	cluster 1
#13	m	52	subependymoma	100	0	mut	flat	no	GTR	no	no	PF-SE (0.99)	PF-SE	cluster 1
#14	f	39	subependymoma	100	0	WT	flat	no	GTR	no	no	PF-SE (0.99)	PF-SE	cluster 1
#15	m	66	mixed ependymoma-subependymoma	98	2	WT	flat	no	GTR	no	no	PF-SE (0.99)	PF-SE	cluster 1
#16	m	59	mixed ependymoma-subependymoma	95	5	WT	flat	yes	STR	yes	no	PF-SE (0.99)	PF-SE	cluster 1
#17	f	55	mixed ependymoma-subependymoma	95	5	WT	flat	yes	GTR	no	no	PF-SE (0.99)	PF-SE	cluster 1
#18	m	67	mixed ependymoma-subependymoma	95	5	WT	flat	no	GTR	NA	ND	PF-SE (0.99)	PF-SE	cluster 1
#19	m	68	mixed ependymoma-subependymoma	95	5	WT	flat	no	STR	no	no	PF-SE (0.99)	PF-SE	cluster 1
#20	m	55	mixed ependymoma-subependymoma	95	5	WT	flat	no	GTR	no	no	PF-SE (0.99)	PF-SE	cluster 1
#21	m	58	mixed ependymoma-subependymoma	90	10	WT	flat	no	GTR	no	no	PF-SE (0.88)	PF-SE	cluster 1
#22	m	34	mixed ependymoma-subependymoma	85	15	WT	chr6 loss	yes	GTR	no	no	PF-SE (0.99)	PF-SE	cluster 2
#23	m	43	mixed ependymoma-subependymoma	85	15	WT	chr6 loss	no	GTR	no	no	PF-SE (0.97)	PF-SE	cluster 2
#24	m	67	mixed ependymoma-subependymoma	85	15	mut	chr6 loss	no	STR	no	yes	PF-SE (0.86)	PF-SE	cluster 2
#25	m	49	mixed ependymoma-subependymoma	85	15	WT	flat	no	GTR	no	no	PF-SE (0.99)	PF-SE	cluster 1
#26	m	54	mixed ependymoma-subependymoma	80	20	WT	flat	yes	GTR	no	no	PF-SE (0.97)	PF-SE	cluster 1
#27	m	46	mixed ependymoma-subependymoma	80	20	mut	chr6 loss	no	GTR	no	no	PF-SE (0.97)	PF-SE	cluster 2
#28	m	48	mixed ependymoma-subependymoma	80	20	WT	flat	no	GTR	no	no	PF-SE (0.89)	PF-SE	cluster 1
#29	m	80	mixed ependymoma-subependymoma	70	30	WT	flat	no	GTR	no	no	PF-SE (0.96)	PF-SE	cluster 1
#30	m	28	mixed ependymoma-subependymoma	60	40	WT	flat	no	GTR	no	no	PF-SE (0.99)	PF-SE	cluster 1
#31	m	62	mixed ependymoma-subependymoma	60	40	mut	chr6 loss	yes	GTR	no	yes	no match	PF-SE	cluster 2
#32	m	47	mixed ependymoma-subependymoma	50	50	WT	flat	no	NA	NA	ND	PF-SE (0.99)	PF-SE	cluster 1
#33	m	74	mixed ependymoma-subependymoma	50	50	mut	chr6q loss	yes	GTR	yes	no	PF-SE (0.99)	PF-SE	cluster 2
#34	m	42	mixed ependymoma-subependymoma	30	70	WT	flat	yes	GTR	no	no	PF-SE (0.99)	PF-SE	cluster 1
#35	m	53	mixed ependymoma-subependymoma	20	80	WT	flat	no	STR	no	no	PF-SE (0.99)	PF-SE	cluster 1
#36	f	42	mixed ependymoma-subependymoma	15	85	mut	chr6 loss	no	GTR	no	no	PF-SE (0.96)	PF-SE	cluster 2
#37	m	71	mixed ependymoma-subependymoma	10	90	mut	chr6 loss	no	STR	yes	no	PF-SE (0.99)	PF-SE	cluster 2
#38	m	68	mixed ependymoma-subependymoma	5	95	WT	flat	yes	STR	yes	no	PF-SE (0.99)	PF-SE	cluster 1
#39	m	71	ependymoma	0	100	mut	chr6 loss	no	STR	no	yes	PF-SE (0.94)	PF-SE	cluster 2
#40	m	67	ependymoma	0	100	mut	chr6 loss	yes	STR	no	yes	PF-SE (0.92)	PF-SE	cluster 2
#41	m	54	ependymoma	0	100	mut	chr6 loss	no	GTR	yes	yes	PF-SE (0.99)	PF-SE	cluster 2
#42	m	61	ependymoma	0	100	mut	chr6 loss	yes	GTR	yes	yes	PF-SE (0.66)	PF-SE	cluster 2
#43	m	67	ependymoma	0	100	mut	chr6 loss	no	STR	no	no	PF-SE (0.99)	PF-SE	cluster 2
#44	f	66	ependymoma	0	100	mut	chr6 loss	no	STR	no	ND	PF-SE (0.99)	PF-SE	cluster 2
#45	m	63	ependymoma	0	100	mut	chr6 loss	no	STR	yes	no	PF-SE (0.99)	PF-SE	cluster 2
#46	m	67	ependymoma	0	100	mut	chr6 loss	no	GTR	no	yes	PF-SE (0.99)	PF-SE	cluster 2
#47	m	76	ependymoma	0	100	mut	chr6 loss	yes	STR	no	yes	PF-SE (0.98)	PF-SE	cluster 2
#48	m	68	ependymoma	0	100	mut	chr6 loss	no	STR	no	no	PF-SE (0.99)	PF-SE	cluster 2
#49	m	66	ependymoma	0	100	mut	chr6 loss	no	GTR	no	yes	PF-SE (0.99)	PF-SE	cluster 2
#50	m	73	ependymoma	0	100	mut	chr6 loss	no	STR	no	yes	PF-SE (0.99)	PF-SE	cluster 2
