# Supplementary material for: TERT promoter mutation and chromosome 6 loss define a high-risk subtype of ependymoma evolving from posterior fossa subependymoma
Source: Acta Neuropathol. 2021 Mar 23;141(6):959–70. doi: 10.1007/s00401-021-02300-8 (PMC8113189; doi:10.1007/s00401-021-02300-8)
Supplement: Supplementary file 3 — Supplementary file3 (XLSX 13 KB) [file 401_2021_2300_MOESM3_ESM.xlsx]

## Sheet: Sheet 1
Sample	Chr	Start	End	Ref	Alt	Gene	Gene_Loc	Exonic_Consequence	Transcript	Mutation	CancerVar	VAF	ACMG
#2	20	58909578	58909578	C	T	GNAS	exonic	synonymous SNV	NM_001077489	p.N224N	Uncertain_significance	0.47	Benign
#16	4	186620246	186620246	C	T	FAT1	exonic	nonsynonymous SNV	NM_005245	p.G2114R	Uncertain_significance	0.47	Likely Benign
#17	12	49040212	49040212	G	A	KMT2D	exonic	nonsynonymous SNV	NM_003482	p.R2520W	Uncertain_significance	0.45	Likely Benign
#17	17	43093449	43093454	GCTGTC	ACTGTT	BRCA1	exonic	nonframeshift substitution	NM_007297	p.D693N	Uncertain_significance	0.46	Benign
#17	4	105234463	105234463	C	A	TET2	exonic	nonsynonymous SNV	NM_001127208	p.P174H	Uncertain_significance	0.5	Likely Benign
#17	3	47057329	47057329	T	C	SETD2	exonic	nonsynonymous SNV	NM_001349370	p.Y2152C	Uncertain_significance	0.49	Benign
#22	12	132649449	132649449	C	T	POLE	exonic	nonsynonymous SNV	NM_006231	p.A1288T	Uncertain_significance	0.52	Likely Benign
#26	7	35202494	35202494	T	C	TBX20	exonic	nonsynonymous SNV	NM_001077653	p.Q427R	Uncertain_significance	0.45	Uncertain Significance
#26	4	186707423	186707423	T	A	FAT1	exonic	nonsynonymous SNV	NM_005245	p.K802M	Uncertain_significance	0.51	Likely Benign
#31	4	186707888	186707888	G	A	FAT1	exonic	nonsynonymous SNV	NM_005245	p.A647V	Uncertain_significance	0.52	Uncertain Significance
#31	17	17226304	17226304	C	A	FLCN	exonic	nonsynonymous SNV	NM_144606	p.A90S	Uncertain_significance	0.45	Likely Benign
#31	10	110596458	110596462	GACTT	-	SMC3	exonic	frameshift deletion	NM_005445	p.110596458	Uncertain_significance	0.43	Uncertain Significance
#33	11	108267180	108267180	A	C	ATM	exonic	nonsynonymous SNV	NM_000051	p.I826L	Uncertain_significance	0.48	Uncertain Significance
#33	X	1191045	1191045	G	A	CRLF2	exonic	nonsynonymous SNV	NM_001012288	p.S323F	Uncertain_significance	0.45	Benign
#33	13	48380184	48380184	-	T	RB1	exonic	frameshift insertion	NM_000321	H483fs*10	Uncertain_significance	0.69	Pathogenic
#33	4	105234355	105234355	A	T	TET2	exonic	nonsynonymous SNV	NM_001127208	p.Q138L	Uncertain_significance	0.45	Uncertain Significance
#33	19	15170800	15170800	T	G	NOTCH3	exonic	nonsynonymous SNV	NM_000435	p.N1588H	Uncertain_significance	0.22	Uncertain Significance
#34	9	8465674	8465674	A	T	PTPRD	exonic	nonsynonymous SNV	NM_001171025	p.L748Q	Uncertain_significance	0.19	Likely pathogenic
#34	12	132641686	132641686	G	C	POLE	exonic	nonsynonymous SNV	NM_006231	p.A1780G	Uncertain_significance	0.51	Likely Benign
#38	13	48303971	48303971	C	T	RB1	exonic	nonsynonymous SNV	NM_000321	p.P20L	Likely_pathogenic	0.53	Uncertain Significance
#38	18	51047066	51047066	C	T	SMAD4	exonic	nonsynonymous SNV	NM_005359	p.T7M	Likely_pathogenic	0.35	Benign
#38	16	2050484	2050484	G	A	TSC2	exonic	nonsynonymous SNV	NM_001318829	p.E26K	Uncertain_significance	0.32	Likely pathogenic
#38	12	132649460	132649460	C	T	POLE	exonic	nonsynonymous SNV	NM_006231	p.R1284Q	Uncertain_significance	0.48	Likely Benign
#40	5	112841229	112841229	G	T	APC	exonic	nonsynonymous SNV	NM_001127511	p.A1861S	Likely_pathogenic	0.49	Uncertain Significance
#40	2	140700516	140700516	T	C	LRP1B	exonic	nonsynonymous SNV	NM_018557	p.D2178G	Likely_pathogenic	0.47	Uncertain Significance
#40	2	29532113	29532113	G	A	ALK	exonic	nonsynonymous SNV	NM_004304	p.S319F	Uncertain_significance	0.51	Likely Benign
#40	X	1191045	1191045	G	A	CRLF2	exonic	nonsynonymous SNV	NM_001012288	p.S323F	Uncertain_significance	1	Benign
#40	9	136505728	136505728	G	T	NOTCH1	exonic	nonsynonymous SNV	NM_017617	p.P1390T	Uncertain_significance	0.49	Benign
#40	4	105272894	105272894	G	A	TET2	exonic	nonsynonymous SNV	NM_001127208	p.A1505T	Uncertain_significance	0.49	Uncertain Significance
#40	16	2050484	2050484	G	A	TSC2	exonic	nonsynonymous SNV	NM_001318829	p.E26K	Uncertain_significance	0.49	Likely pathogenic
#42	9	8465674	8465674	A	T	PTPRD	exonic	nonsynonymous SNV	NM_001171025	p.L748Q	Uncertain_significance	0.17	Likely pathogenic
#42	3	52586520	52586520	C	A	PBRM1	exonic	nonsynonymous SNV	NM_001350075	p.A1098S	Uncertain_significance	0.5	Likely Benign
#42	4	152328255	152328255	T	G	FBXW7	exonic	nonsynonymous SNV	NM_001013415	p.L457F	Uncertain_significance	0.51	Uncertain Significance
#47	2	208248660	208248660	G	A	IDH1	exonic	synonymous SNV	NM_001282386	p.S41S	Uncertain_significance	0.53	Uncertain Significance
#47	1	243573044	243573044	A	C	AKT3	exonic	nonsynonymous SNV	NM_181690	p.F234C	Uncertain_significance	0.41	Uncertain Significance
#47	7	116771869	116771869	C	T	MET	exonic	nonsynonymous SNV	NM_001324402	p.R988C	Uncertain_significance	0.48	Uncertain Significance
#47	19	45363989	45363989	G	C	ERCC2	exonic	nonsynonymous SNV	NM_001130867	p.Q316E	Uncertain_significance	0.32	Uncertain Significance
